# Supplementary material for: miRNA Genetic Variants Alter Their Secondary Structure and Expression in Patients With RASopathies Syndromes
Source: Front Genet. 2019 Nov 13;10:1144. doi: 10.3389/fgene.2019.01144 (PMC6863982; doi:10.3389/fgene.2019.01144)
Supplement: Supplementary file 2 [file DataSheet_2.zip]

Archive with 10 entries (10 files):
- S1.vcf
- S1_miRNAs.bam
- S2.vcf
- S2_miRNAs.bam
- S3.vcf
- S3_miRNAs.bam
- S4.vcf
- S4_miRNAs.bam
- S5.vcf
- S5_miRNAs.bam
